# Supplementary material for: A Lignin-Based Zwitterionic Surfactant Facilitates Heavy Oil Viscosity Reduction via Interfacial Modification and Molecular Aggregation Disruption in High-Salinity Reservoirs
Source: Molecules. 2025 May 31;30(11):2419. doi: 10.3390/molecules30112419 (PMC12155679; doi:10.3390/molecules30112419)
Supplement: Supplementary file 1 [file molecules-30-02419-s001.zip]

Archive with 1 entries (1 files):
- molecules-3650931-supplementary.pdf
